# Supplementary material for: Relation between Mechanical Hardening and Nitrogen Profile of PBII Nitrided Titanium Alloy
Source: Materials (Basel). 2022 Dec 17;15(24):9028. doi: 10.3390/ma15249028 (PMC9785563; doi:10.3390/ma15249028)
Supplement: Supplementary file 1 [file materials-15-09028-s001.zip]

Archive with 1 entries (1 files):
- materials-2054762-supplementary.pdf
